# Supplementary material for: Microbial Diversity and Composition in Six Different Gastrointestinal Sites among Participants Undergoing Upper Gastrointestinal Endoscopy in Henan, China
Source: Microbiol Spectr. 2022 Apr 25;10(3):e00645-21. doi: 10.1128/spectrum.00645-21 (PMC9241895; doi:10.1128/spectrum.00645-21)
Supplement: SUPPLEMENTAL FILE 2 — Supplemental material. Download spectrum.00645-21-s002.xlsx, XLSX file, 0.01 MB [file spectrum.00645-21-s002.xlsx]

## Sheet: Sheet1
Table S1 The average relative abundance (%) of the top 15 genera in GI sites
Genus	Saliva	Esophagus	Cardia	Noncardia	Gastric Juice	Feces
Prevotella	27.69	18.05	17.22	14.01	8.20	10.05
Neisseria	19.28	10.40	7.42	5.62	4.61	0.00
Veillonella	9.59	10.87	8.56	6.24	3.78	0.86
Streptococcus	8.42	24.36	5.36	2.22	4.28	0.77
Haemophilus	6.77	18.44	6.90	4.29	2.07	0.05
Rothia	3.99	1.54	0.44	0.33	1.15	0.02
Porphyromonas	2.36	1.40	1.19	0.84	0.68	0.00
Alloprevotella	1.38	1.82	1.39	1.09	0.44	-
Bacteroides	0.83	0.76	1.15	0.58	0.41	2.71
Unknown-37	0.10	0.13	0.42	0.15	0.50	4.78
Helicobacter	0.00	0.72	26.36	46.95	0.10	-
Pseudomonas	0.00	0.44	4.28	5.26	38.38	0.00
Blautia	-	0.01	0.13	0.01	0.45	8.81
Faecalibacterium	-	0.01	0.18	0.00	0.49	11.75
Roseburia	-	0.00	0.14	0.00	0.43	11.26
Genera were ordered from high to low according to the relative abundance in saliva. Each cell was the average relative abundance (%) of each genus in different GI sites. For all genera, there were statistical differences among six GI sites. (P < 0.001) “0.00” indicated the average relative abundance (%) was not equal to zero but less than 0.01%. "-" indicated the average relative abundance (%) wa…
