# Supplementary material for: Microbial Diversity and Composition in Six Different Gastrointestinal Sites among Participants Undergoing Upper Gastrointestinal Endoscopy in Henan, China
Source: Microbiol Spectr. 2022 Apr 25;10(3):e00645-21. doi: 10.1128/spectrum.00645-21 (PMC9241895; doi:10.1128/spectrum.00645-21)
Supplement: SUPPLEMENTAL FILE 3 — Supplemental material. Download spectrum.00645-21-s003.xlsx, XLSX file, 0.01 MB [file spectrum.00645-21-s003.xlsx]

## Sheet: Sheet1
Table S2 The characteristic metabolism pathways in different GI sites
Metabolism Pathway	Log2(Foldchange)a					Characteristic Group
	Esophagus	Cardia	Noncardia	Gastric Juice	Feces
Bisphenol degradation	6.76	4.96	5.14	8.11	0.00	Esophagus
Biosynthesis of type II polyketide products	8.22	10.44	9.77	10.83	0.00	Esophagus
Indole alkaloid biosynthesis	10.27	14.15	14.43	16.58	0.41	Esophagus
Lipid metabolism	1.65	5.40	5.41	7.27	3.31	Cardia
Furfural degradation	0.90	6.83	5.34	4.95	2.75	Cardia
Staurosporine biosynthesis	4.22	8.52	7.63	9.79	0.00	Cardia
Steroid degradation	2.78	8.97	8.29	8.83	-2.58	Cardia
Tetracycline biosynthesis	8.05	9.04	8.94	9.13	0.00	Cardia
Photosynthesis-antenna proteins	0.99	3.74	5.59	6.04	6.41	Noncardia
Geraniol degradation	1.99	3.16	3.12	5.05	-0.64	Gastric Juice
Toluene degradation	0.36	3.89	3.92	5.86	1.42	Gastric Juice
Caprolactam degradation	2.21	3.93	3.94	5.91	-0.17	Gastric Juice
Polycyclic aromatic hydrocarbon degradation	0.32	3.97	3.97	5.97	0.52	Gastric Juice
Fluorobenzoate degradation	1.11	4.49	4.61	6.64	1.60	Gastric Juice
Flavonoid biosynthesis	-0.37	-0.54	-1.07	-1.25	-10.85	Feces
Stilbenoid,diarylheptanoid and gingerol biosynthesis	-0.37	-0.54	-1.07	-1.25	-10.85	Feces
Primary bile acid biosynthesis	-0.25	2.44	1.63	3.05	5.35	Feces
Steroid biosynthesis	-0.02	3.87	4.97	4.98	6.46	Feces
Biosynthesis of secondary metabolites-unclassified	-0.36	-0.24	-0.71	0.19	-9.36	Feces
a Each cell was the logarithmic 2 of mean value in esophagus group, cardia group, noncardia group, gastric juice group and feces group divided by the mean value in saliva group respectively. The q-value of each characteristic pathway was less than 0.05. For each pathway, the log2(Foldchange) of the characteristic group was equal or greater than 5.
