# Supplementary material for: Microbial Diversity and Composition in Six Different Gastrointestinal Sites among Participants Undergoing Upper Gastrointestinal Endoscopy in Henan, China
Source: Microbiol Spectr. 2022 Apr 25;10(3):e00645-21. doi: 10.1128/spectrum.00645-21 (PMC9241895; doi:10.1128/spectrum.00645-21)
Supplement: SUPPLEMENTAL FILE 4 — Supplemental material. Download spectrum.00645-21-s004.xlsx, XLSX file, 0.01 MB [file spectrum.00645-21-s004.xlsx]

## Sheet: Sheet1
Table S3 The Hp infection and pH value and the characteristic human disease pathways
Human disease Pathway	Hp infection		pH value
	Noncardiaa	Gastric Juicea	Gastric Juiceb
Cancer
Hepatocellular carcinoma	-2.25
Chemical carcinogenesis	-2.25
Bladder cancer	-2.54
Colorectal cancer	-2.33
Small cell lung cancer	-2.33
Gastric cancer			6.28
Cardiovascular disease
Arrhythmogenic right ventricular cardiomyopathy	-2.67	4.64	2.55
Viral myocarditis	-2.33
Dilated cardiomyopathy		3.93	2.44
Infectious disease
Vibrio cholerae infection			2.75
Bacterial invasion of epithelial cells			2.24
Substance dependence
Cocaine addiction			-2.31
Amphetamine addiction			-2.31
Alcoholism			-2.31
a Each cell was the logarithmic 2 of mean value in Hp positive group divided by the mean value in Hp negative group, which was equal or greater than 2. The q-value of each characteristic pathway was less than 0.05. b Each cell was the logarithmic 2 of mean value in higher pH group divided by the mean value in lower pH group in gastric juice, which was equal or greater than 2. The q-value of each …
