# Supplementary material for: Microbial Diversity and Composition in Six Different Gastrointestinal Sites among Participants Undergoing Upper Gastrointestinal Endoscopy in Henan, China
Source: Microbiol Spectr. 2022 Apr 25;10(3):e00645-21. doi: 10.1128/spectrum.00645-21 (PMC9241895; doi:10.1128/spectrum.00645-21)
Supplement: SUPPLEMENTAL FILE 5 — Supplemental material. Download spectrum.00645-21-s005.xlsx, XLSX file, 0.01 MB [file spectrum.00645-21-s005.xlsx]

## Sheet: Sheet1
Table S4 The relative abundance (%) of the dominant genus in gastric juice
Genus	HP	H	P	LP	HN	L	N	LN	P-value (ALL)	P-value (H vs L)	P-value (P vs N)
Prevotella	21.25	18.65	11.48	10.86	3.49	3.72	4.92	3.87	**	***	0.09
Streptococcus	15.33	12.29	7.09	3.17	0.36	0.85	1.48	1.18	**	**	0.10
Neisseria	12.97	11.20	6.50	5.88	1.20	1.78	2.72	2.16	**	***	0.19
Veillonella	9.64	7.72	5.56	1.94	2.23	2.10	2.00	2.01	**	**	0.06
Haemophilus	4.50	4.45	2.60	4.30	1.05	1.05	1.54	1.05	**	***	0.41
Pseudomonas	4.48	9.08	24.82	22.89	41.46	50.93	51.94	57.06	***	***	**
Rothia	3.98	3.04	2.13	0.22	0.61	0.34	0.17	0.17	**	***	*
Delftia	1.41	2.58	2.39	6.10	3.19	2.31	2.40	1.75	0.10	0.31	0.90
Brevundimonas	1.07	1.61	2.79	3.24	4.20	2.62	1.84	1.60	0.09	0.22	0.81
Bacillus	0.90	1.31	1.47	2.55	1.93	1.43	1.32	1.10	0.30	0.80	0.72
Pedobacter	0.27	1.25	1.48	4.20	2.47	1.23	1.00	0.43	*	0.93	0.34
Acinetobacter	0.12	0.20	0.82	0.46	1.39	2.61	2.95	3.39	**	***	*
Herbaspirillum	0.06	0.15	1.04	0.44	1.85	1.49	1.14	1.26	**	***	0.11
Amycolatopsis	0.06	0.06	0.42	0.07	0.71	1.24	1.36	1.58	**	**	0.63
Sphingomonas	0.00	0.55	0.26	2.19	0.47	0.91	1.34	1.19	*	0.12	0.44
The genera were ordered from high to low based on the relative abundance in HP group.The cell in the P-value(ALL) column indicated the P-value of the Kruskal-Wallis test among HP group, H group ,P group, LP group,HN group ,L group ,N group and LN group. "*", "**" and "***" indicated the P-value were less than 0.05, 0.01 and 0.001 respectively.
